# Supplementary material for: Prognostic and immune infiltration significance of ARID1A in TCGA molecular subtypes of gastric adenocarcinoma
Source: Cancer Med. 2023 Jun 27;12(16):16716–33. doi: 10.1002/cam4.6294 (PMC10501255; doi:10.1002/cam4.6294)
Supplement: Supplementary file 2 — Table S2. [file CAM4-12-16716-s009.xlsx]

## Sheet: Sheet1
Table S2.Post-hoc pairwise comparison of ARID1A expression in four TCGA subtypes
Comparison	p.Chisq	p.adj.Chisq
MSI vs. EBV	0.0769	0.0769
MSI vs. GS	9.03e-10	2.71e-09
MSI vs. CIN	1.41e-32	8.46e-32
EBV vs. GS	0.0245	0.0294
EBV vs. CIN	1.74e-09	3.48e-09
GS vs. CIN	2.06e-07	3.09e-07
Abbreviations: MSI: Microsatellite Instability; EBV: Epstein-Barr Virus; GS: Genomically Stable; CIN: Chromosomal Instability
