# Supplementary material for: Prognostic and immune infiltration significance of ARID1A in TCGA molecular subtypes of gastric adenocarcinoma
Source: Cancer Med. 2023 Jun 27;12(16):16716–33. doi: 10.1002/cam4.6294 (PMC10501255; doi:10.1002/cam4.6294)
Supplement: Supplementary file 3 — Table S3. [file CAM4-12-16716-s003.xlsx]

## Sheet: Sheet1
Table S3.Variables correlated with ARID1A identified by Lasso regression and ranking of variable importance using random forest
Variables	Coefficient	IncNodePurity
MMR	1.114	15.052
PD-L1	0.734	7.664
T-stage	0.08	6.775
Differentiation	0.074	5.468
p53	-0.255	4.78
E-cadherin	0.255	4.315
EBER	0.053	2.245
Abbreviations: MMR: Mismatch Repair; PD-L1: Programmed Cell Death Ligand-1; EBER: EBV-encoded RNA
