# Supplementary material for: Prognostic and immune infiltration significance of ARID1A in TCGA molecular subtypes of gastric adenocarcinoma
Source: Cancer Med. 2023 Jun 27;12(16):16716–33. doi: 10.1002/cam4.6294 (PMC10501255; doi:10.1002/cam4.6294)
Supplement: Supplementary file 4 — Table S4. [file CAM4-12-16716-s008.xlsx]

## Sheet: Sheet1
Table S4. Pairwise comparison of survival analysis for the four TCGA subtypes
Comparison	P value
GS vs. MSI	<0.001
GS vs. EBV	<0.001
GS vs. CIN	<0.001
MSI vs. EBV	0.83
MSI vs. CIN	0.157
EBV vs. CIN	0.51
Abbreviations: MSI: Microsatellite Instability; EBV: Epstein-Barr Virus; GS: Genomically Stable; CIN: Chromosomal Instability
