# Supplementary material for: Prognostic and immune infiltration significance of ARID1A in TCGA molecular subtypes of gastric adenocarcinoma
Source: Cancer Med. 2023 Jun 27;12(16):16716–33. doi: 10.1002/cam4.6294 (PMC10501255; doi:10.1002/cam4.6294)
Supplement: Supplementary file 5 — Table S5. [file CAM4-12-16716-s001.xlsx]

## Sheet: Sheet1
Table S5. Univariate and multivariate Cox regression analysis of all gastric adenocarcinoma cases
	Univariate Cox		Multivariate Cox
Variables	HR (95%CI)	P	HR (95%CI)	P
Sex(ref = Female)
Male	1.04 (0.81-1.33)	0.746
Age (ref="<60")
≥60	1.48 (1.16-1.91)	0.002	1.43(1.1-1.85)	0.007
Size(ref = "<4cm)
≥4cm	2.47 (1.97-3.11)	<0.001	1.38(1.08-1.75)	0.01
M_stage (ref=M0)
M1	5.97 (4.35-8.18)	<0.001	3.57(2.52-5.04)	<0.001
VI (ref=No)
Yes	2.25 (1.80-2.83)	<0.001	1.14(0.9-1.46)	0.282
PNI (ref=No)
Yes	2.62 (2.11-3.25)	<0.001	1.25(0.98-1.58)	0.074
Her-2 (ref=Negative)
Her2Positive	1.27 (0.85-1.91)	0.249
p53 (ref=Wild)
Mutation	1.28 (1.03-1.59)	0.025	1.04(0.82-1.31)	0.756
Ki-67 (ref=Low)
High	0.93 (0.70-1.23)	0.594
EBER (ref=Negative)
Positive	0.65 (0.38-1.11)	0.114
PD-L1 (ref=Negative)
Positive	0.94 (0.61-1.47)	0.791
ARID1A (ref=Positive)
Negative	1.58 (1.25-2.00)	<0.001	1.2(0.92-1.55)	0.174
MMR (ref=pMMR)
dMMR	0.62 (0.44-0.88)	0.007	0.73(0.51-1.05)	0.088
Ecadherin (ref=Positive)
Negative	2.21 (1.78-2.74)	<0.001	1.92(1.53-2.42)	<0.001
Chemo (ref=No)
Yes	0.69 (0.56-0.85)	0.001	0.57(0.45-0.71)	<0.001
WHO (ref=Tubular)
Papillary	3.07 (1.97-4.78)	<0.001	2.31(1.44-3.7)	<0.001
Poorly Cohesive	1.61 (1.28-2.02)	<0.001	1.2(0.86-1.66)	0.281
Mucinous	1.26 (0.75-2.11)	0.385	0.56(0.31-0.98)	0.044
Lauren (ref=Intestinal)
Mixed	1.54 (1.07-2.22)	0.021	0.76(0.36-1.62)	0.48
Diffuse	1.85 (1.43-2.41)	<0.001	0.99(0.44-2.23)	0.981
Site(ref=Antrum)
Body	1.10 (0.86-1.40)	0.450
Cardia	1.21 (0.86-1.70)	0.265
Differentiation (ref=Well)
Moderate	1.66 (1.14-2.43)	0.008	1.43(0.67-3.07)	0.36
Poor	1.85 (1.42-2.41)	<0.001	1.27(0.58-2.79)	0.548
T_stage (ref=T1)
T2	4.42 (1.90-10.25)	0.001	2.57(1.09-6.09)	0.032
T3	12.51 (5.62-27.85)	<0.001	4.43(1.89-10.4)	0.001
T4	16.10 (7.60-34.11)	<0.001	4.86(2.18-10.85)	<0.001
N_stage (ref=N0)
N1	2.86 (1.89-4.33)	<0.001	2.09(1.36-3.2)	0.001
N2	3.96 (2.68-5.85)	<0.001	2.23(1.47-3.39)	<0.001
N3	9.66 (6.87-13.59)	<0.001	4.19(2.84-6.18)	<0.001
Abbreviations: ref: Reference; VI: Vascular Invasion; PNI: Perineural Invasion; Her-2: Human Epidermal Growth Factor Receptor 2; EBER: EBV-encoded RNA; PD-L1: Programmed Cell Death Ligand-1; MMR: Mismatch Repair; dMMR: Mismatch Repair Deficient; pMMR: Mismatch Repair Proficient; Chemo: Chemotherapy. TCGA: The Cancer Genome Atlas; GS: Genomically Stable; CIN: Chromosomal Instability; EBV: Epstein-…
