# Supplementary material for: Prognostic and immune infiltration significance of ARID1A in TCGA molecular subtypes of gastric adenocarcinoma
Source: Cancer Med. 2023 Jun 27;12(16):16716–33. doi: 10.1002/cam4.6294 (PMC10501255; doi:10.1002/cam4.6294)
Supplement: Supplementary file 6 — Table S6. [file CAM4-12-16716-s004.xlsx]

## Sheet: Sheet1
Table S6. Prognostic variables selected by Lasso regression and ranked by importance using random forest
Variables	Coefficient	Importance
Nstage	0.284	0.189
Mstage	0.736	0.178
Tstage	0.187	0.092
Chemo	-0.052	0.064
Size	0.062	0.061
ARID1A	0.186	0.058
Abbreviations: Chemo: Chemotherapy.
