# Supplementary material for: Prognostic and immune infiltration significance of ARID1A in TCGA molecular subtypes of gastric adenocarcinoma
Source: Cancer Med. 2023 Jun 27;12(16):16716–33. doi: 10.1002/cam4.6294 (PMC10501255; doi:10.1002/cam4.6294)
Supplement: Supplementary file 7 — Table S7. [file CAM4-12-16716-s006.xlsx]

## Sheet: Sheet1
Table S7. Comparison of baseline characteristics between mIF patients and all patients
	ARID1A positive					ARID1A negative
	mIF (n=107)	GA(n=973)	P value			mIF (n=128)	GA (n=275)	P value
Age			0.7559		Age			0.1072
<60	34 (31.78)	295 (30.32)			<60	46 (35.94)	77 (28)
≥60	73 (68.22)	678 (69.68)			≥60	82 (64.06)	198 (72)
Sex			0.1485		Sex			0.7143
Female	33 (30.84)	238 (24.46)			Female	40 (31.25)	81 (29.45)
Male	74 (69.16)	735 (75.54)			Male	88 (68.75)	194 (70.55)
Site			0.6716		Site			0.638
Antrum	71 (66.36)	603 (61.97)			Antrum	79 (61.72)	156 (56.73)
Body	27 (25.23)	275 (28.26)			Body	34 (26.56)	82 (29.82)
Cardia	9 (8.41)	95 (9.76)			Cardia	15 (11.72)	37 (13.45)
Size			0.0702		Size			0.2982
<4cm	46 (42.99)	508 (52.21)			<4cm	47 (36.72)	116 (42.18)
≥4cm	61 (57.01)	465 (47.79)			≥4cm	81 (63.28)	159 (57.82)
TNM			0.3009		TNM			0.206
I	24 (22.43)	259 (26.62)			I	18 (14.06)	51 (18.55)
II	29 (27.1)	223 (22.92)			II	47 (36.72)	76 (27.64)
III	46 (42.99)	449 (46.15)			III	57 (44.53)	127 (46.18)
IV	8 (7.48)	42 (4.32)			IV	6 (4.69)	21 (7.64)
Abbreviations: mIF: Multiplex Immunofluorescence; GA: Gastric Adenocarcinoma
