# Supplementary material for: Prognostic and immune infiltration significance of ARID1A in TCGA molecular subtypes of gastric adenocarcinoma
Source: Cancer Med. 2023 Jun 27;12(16):16716–33. doi: 10.1002/cam4.6294 (PMC10501255; doi:10.1002/cam4.6294)
Supplement: Supplementary file 8 — Table S8. [file CAM4-12-16716-s007.xlsx]

## Sheet: Sheet1
Table S8.Distribution of subtype in mIF
	ARID1A (TC, n=233)					ARID1A (IM, n=218)
	Negative (n=124)	Positive (n=109)	P			Negative (n=116)	Positive (n=102)	P
Subtype			<0.001		Subtype			<0.001
EBV	21 (16.94%)	5 (4.59%)			EBV	19 (16.38%)	5 (4.90%)
MSI	55 (44.35%)	10 (9.17%)			MSI	52 (44.83%)	9 (8.82%)
GS	24 (19.35%)	38 (34.86%)			GS	22 (18.97%)	35 (34.31%)
CIN	24 (19.35%)	56 (51.38%)			CIN	23 (19.83%)	53 (51.96)%)
Abbreviation: TC: Tumor Center; IM: Invasive Margin; MSI: Microsatellite Instability; EBV: Epstein-Barr Virus; GS: Genomically Stable; CIN: Chromosomal Instability
